# Supplementary material for: Novel Reversible Inhibitors of Xanthine Oxidase Targeting the Active Site of the Enzyme
Source: Antioxidants (Basel). 2023 Mar 28;12(4):825. doi: 10.3390/antiox12040825 (PMC10135315; doi:10.3390/antiox12040825)
Supplement: Supplementary file 1 [file antioxidants-12-00825-s001.zip]

Archive with 1 entries (1 files):
- antioxidants-2288625-supplementary.pdf
